# Supplementary material for: A Lexicon of Descriptive Sensory Terms for Peas (Pisum sativum L.): A Systematic Review
Source: Foods. 2024 Jul 20;13(14):2290. doi: 10.3390/foods13142290 (PMC11276475; doi:10.3390/foods13142290)
Supplement: Supplementary file 1 [file foods-13-02290-s001.zip]

Archive with 1 entries (1 files):
- foods-3079637-supplementary.pdf
